# Supplementary material for: Population structure, case clusters, and genetic lesions associated with Canadian Salmonella 4,[5],12:i:- isolates
Source: PLoS One. 2021 Apr 6;16(4):e0249079. doi: 10.1371/journal.pone.0249079 (PMC8049487; doi:10.1371/journal.pone.0249079)
Supplement: S1 File — (FASTA) [file pone.0249079.s004.fasta]

>short_prophage_WRTING
atgtctcttcgtttcagacaaacctttactctgtttcctggcgttaggctcaacattggcaagcgtggaataagcgcaag
cattggcgtgcctggcgcaactgtcaatgttgggaaaaaaggagtcagagcgaccgtcggactaccgggcacaggcttat
cttatactacacctaccctgccctatgatgatgggcgctcagttaccaatccattaaatccggcctctacagaacctcat
ttgggaatgcccgaggcatccccaagtaacacaccatcgaacgctaaaatatatatgccaatggctggcatgaatgaaat
atccagcgcttcggtagaagtcctgacaagtacctcccttttacctttacgagatttgattgctaaagcgcgagaacaaa
gggcagagataaaagcagatctacaagaggctcttgctgaagaatcaaaacaaaagagcgagctggttcgacgcaaatca
agtctattccgttggttttacaaacgacgtatcgcagaacttgagacagtactccccctaacccaagctgagatatctcg
cttggtatcctgggaagacaacaccaaaatagccataacattcgagagcagtgatacatcacagcgcgcatatgcagcga
tggtccgtgcatttgatatgttaaaatcgagtgtcaaaaaatgggatattactgcagataaagctacagaccagtttgcc
gaaagaacattagcaacccgttctgttaatcgtcaccctgttacctttgatttcagttcaacggatctcattcaattcac
agggcgcgcgatgcggtttgaaaatgtgaatggcgacgatattttgctttatcctggagttgcagtcataccacgagctg
atggggcgttcgctctgattgatttacgcgaattacaaatcagttcagaatatcgaagattccatgaggaagaaggcgtt
cccagtgactcaagcatagatgggtatacctgggcgaaaacgaataagaatggttcgccagaccgtcgatttaaagacaa
ctaccaaatccctatttgcatttatggaaatattactttccattctcaaacaggggtaactgaagaatatatggtatcaa
atgcagatgccgcgcaagcctttgctaaggcagtaaaacactatcaaacctcactcacagaaactgaagcgttggtacag
gcctaacttatcgcaaatatggggtgtcggggggcggaggttcaaatcctctcgtgccgaccaaaattccccttaaaaac
cagcctgttacggctggtttttttatggctaaatttcttacggggaagctatggggtgaaactggggaataaagccgtct
agattcgtcgcaatttgcgattgactcatcggtttgcttactgctcagtttcggaattcatcaatacacaaatttttcat
ttcgaattactgtataaactccctttaaatcattactggagcacgacacattttccccctgccctatactttcagtctga
cgactggaggttttatatgtgtggacgctttgcacaagcacagacccgtgaagaatatctggcatatctggccgacgaag
ccgatcgtaatattgcttatgaccttcagcctataggccggtataacgtggcgcccgggactaaagtcctgctattgagc
gaacgcgacgagcaattacatctcgatccggtgttttggggttacgctcctggatggtgggataaagctccacttattaa
cgcccgcgtagagacagcggcctccagcagaatgtttaagccactatggcagcatggccgggctatctgttttgccgatg
gatggttcgagtggaagaaggaaggcgacaagaaacagccgtatttcattcacagaaaggacaggaagccaatattcatg
gctgccattggcagtacgccatttgagcgtggtgatgatgcagaaggttttctcattgtgacatcagcagcggataaagg
tctggttgacattcacgaccgccggccacttgttttgtcaccagaagccgcccgggagtggatgcgccagggcataagtg
ggaaggaggtaaaggagataattactgccggtgccgtgccgacagataaatttacctggcacgccgtgacgcgggccatt
ggcaatgtgaagaatcaaggggccgagctgatcaaacccattacctgaccaccagcagatcggaaaaccttgtcgtatat
cgaggcgaaagcatttctcgcttcatagcccactgttgtggtatcccctgcccggcgaagtacagcgtcccctttccgtc
ttttgcgttaagctggtccagcacctccatcagcttctcgctgccggcgcgcggcgcgctatcatcgaaaaggttgagtt
gcgctacgccctggctgaagaagtcacccagcatcacacccgctttctggtagcgatggccgtcgcgccagattttatcc
aggcatttcacagccgcattgataatgtcgcgtgaatcctgcgtgggggtgagaagcttcaccgcggcgttgttcccgta
gtagggctcgttcatggcaaagggtgatgttttgacgaatgttgaaatgaaacggcagtactggtgctcgccgcggagtt
tctctgccgcgcgcgcagcatagctgcaaatggcctggcgcatatactcatagtctgcgacccgctcgccgaatgaccgg
ctgcagacgatttcctgctttgccggcgcagtaaccaataccaacgctcagggctctcaggtagataatgcattcggata
cccggtgagcaacagtcagttttttgccgccaccaagtcatcaggaatggccaatctggtcaataattttcctgtagcct
ggcttgcacttgggagataaatatcaatgagcgaatattattacagctttaaagaaaaaggttttttctggcaaccggat
accgaatccgataattaccctgacgatttaattcccctgacagatgagcattaccgcgagcttatgcagggccaggtgga
cggaaaatatatcgagcacaggaaaggaggcccggtactggttgaacatcgcgaatatacgcctgaagaactgattgtac
aggctgaagccagaaaggcagaacttcttgctgaagctgagtcagtcattgcaccactggcacgggcagtaaaacggaac
attgccacagatgaagagattaaacggctggaagcatgggaactctacagcgtaatggtaaaccgggtggatacctcaaa
tcctgactggccggagaaaccagccagccagtagtcgttattgtggtaattcaggccacctgatttccgtgaaggtggct
gagtctttcacgctgctcaaatccagtgttttaagcttcctgatatacgccatccattgagtcagatttgccttatcgtc
gtcattgatttcacccagtgccagttcggttcgccagtcggcaatggtgctgttagctccatccagtagtttctgtcggg
tggtttcggcctttgcatgatagtcaacgggaacagccagaacagatccatttttatactgccagtcgccatagatatta
aatccggcaggaagtttatttacctcaacaactgaaaaaccagccggataaagacgtgatacatcttctgatacggaacg
gattacaccttcagaatcaatgcacagcttatatctcttggtgaatttgttcagcgattcgtagaagtcctgaccatctt
cactacgaaaatacagaaagttgttatcgtagtccgggtcatcaggaatgtatctggttacgttttttaactccattata
tttacctcaattatccattaattgtacgccagccattaccaacccacatttgcagtggtcgatacgcaaatgtcacaccg
tatgccgttgttgggtcatgtctggcctgtgtcaggaaacaccctgcgggagcctcattaggtccatattcatctacttt
accaggccatacaggagcaccgcgctggatattctgtacgtaacgattatctgactcaccttttgtatatacgtttcctg
atgataaataacgggcgtcaaaattaccgtaattatccggaataacttgtccattaacaacaaactgaataccgccatca
gtatttcgctggctgtacaaatgccatccctggtcgtcgccaagttcaataactgttgggcggtttcctccgtcgcccca
caaattaaacccggcatttagtgctgaattattagtactcgtcagtgacagtttttttgcgttacctgcgcgaatagctc
ccagaactatcatttcaccgggagcgacacgaacggtgtgctggttattcgcaaatatatccagtatcccgtcaccattc
tgtttaagccctgtatcgttatcgccgaatacaatcgaattaccgccaagcgcattgtctgtgccaatacccagcgggcc
attcagtcgtcccccactaactgacagtgcctcaacgtcaccggctgtgggtttcatcagactgttaaacagtgtatatg
tctgaccgttcgtagcgttagccggctttgtttctgaaaattcaggactggtgtgtagtattacgccagcgttactggtg
caatcgtactgtgcaattaaaccgtaggcataccgcccgatattaatataaatatcgtagctatcacctgatgtgttaat
ccagacgatctcgttagcagcggcaggtgaacgtctccataatgtggcggtaatcccgaccggggaaccattaccggcac
gcagtaccagttcactgattgccgcttgctcaaatgacccaacgttaaaccccgacccaccgtacagtttaatcaccgca
gttgatgtggcctgtggcatgaagaccgtggcaattttaaaccagccagattcaccaaatgtaacgctggtagaggttac
agcgccgatagttctagcaaattgttttttgtcaggaatatcagcgccgttctggtctttttgcatggcgccagcggcac
gatttatggtttcccgtaaaccaaggtttttgataaagcaatcctccat
